# Supplementary material for: Assessing the integration of refugee health data into national health information systems in Jordan, Lebanon, and Uganda
Source: Confl Health. 2024 Aug 5;18(Suppl 1):49. doi: 10.1186/s13031-024-00608-2 (PMC11299268; doi:10.1186/s13031-024-00608-2)
Supplement: Supplementary file 1 — Additional file 1. [file 13031_2024_608_MOESM1_ESM.xlsx]

## Sheet: Local sources
Theme	#	Indicator	Jordan												Lebanon												Uganda
			2008	2009	2010	2011	2012	2013	2014	2015	2016	2017	2018	2019	2008	2009	2010	2011	2012	2013	2014	2015	2016	2017	2018	2019	2008	2009	2010	2011	2012	2013	2014	2015	2016	2017	2018	2019
Health Service Availability	1.	Number and distribution of health facilities per 10,000 population	Not found	Not found	Not found	Not found	Not found	Not found	Not found	Not found	Not found	Not found	Not found	Not found	Not found	Not found	Not found	Not found	Not found	Not found	Not found	Not found	Not found	Not found	Not found	Not found	Not found	Not found	Not found	Not found	Not found	Not found	Not found	Not found	Not found	Not found	Not found	Not found
	2.	Number of inpatient beds per 10,000 population	18	18	18	18	18	18	18.9	13.8	14	14.7	14	14	35	34.5	34.5	34.5	34.5	34.7	34.2	33.7	27.3	Not found	Not found	Not found	Not found	Not found	5	4	Not found	Not found	9	Not found	Not found	Not found	Not found	Not found
				18	18	18	18	18	18.9	13.8	14	14.7	14	14	35	34.5	34.5	34.5	34.5	34.7	34.2	33.7	27.3						5	4			9
				18	18	18	18	18	18.9	13.8	14	14.7	14	14	35	34.5	34.5	34.5	34.5	34.7	34.2	33.7	27.3						5	4			9
	3.	Number and Percentage of health facilities supported by humanitarian organizations	Not found	Not found	Not found	Not found	Not found	Not found	Not found	Not found	Not found	Not found	Not found	Not found	Not found	Not found	Not found	Not found	Not found	Not found	Not found	Not found	Not found	Not found	Not found	Not found	Not found	Not found	Not found	Not found	Not found	Not found	Not found	Not found	Not found	Not found	Not found	Not found
	4.	Density of district/rural hospitals (per 100,000 population)	Not found	Not found	Not found	Not found	Not found	Not found	Not found	Not found	Not found	Not found	Not found	Not found	Not found	Not found	Not found	Not found	Not found	Not found	Not found	Not found	Not found	Not found	Not found	Not found	Not found	Not found	0.01	0.01	Not found	Not found	1	Not found	Not found	Not found	Not found	Not found
	5.	Density of primary health care facilities	0.64	0.63	0.6	0.59	0.58	0.64	0.63	0.43	0.42	0.4	0.39	0.38	0.26	0.27	0.34	0.37	0.4	0.45	0.49	0.53	0.47	0.48	0.51	0.52	Not found	Not found	Not found	Not found	1.04	1.04	1.04	1.04	1.5	1.5	1.5	1.5
																																						3.09
																																						3.09
	6.	Maternity bed density per 1000 pregnant women	Not found	Not found	Not found	Not found	Not found	Not found	Not found	Not found	Not found	Not found	Not found	Not found	Not found	Not found	Not found	Not found	Not found	Not found	Not found	Not found	Not found	Not found	Not found	Not found	Not found	Not found	Not found	Not found	Not found	Not found	Not found	Not found	Not found	Not found	Not found	Not found
	7.	Number of outpatient department visits per 10,000 population per year	Not found	Not found	Not found	Not found	Not found	Not found	Not found	Not found	Not found	Not found	Not found	Not found	Not found	Not found	Not found	Not found	Not found	Not found	Not found	Not found	Not found	Not found	Not found	Not found	Not found	Not found	Not found	Not found	Not found	Not found	Not found	Not found	Not found	Not found	Not found	Not found
Health Workforce	8.	Number of health workers per 10,000 population [SDG 3.c.1]	Not found	Not found	Not found	Not found	Not found	Not found	Not found	Not found	Not found	Not found	Not found	Not found	Not found	Not found	Not found	Not found	Not found	Not found	Not found	Not found	Not found	Not found	Not found	Not found	Not found	Not found	Not found	Not found	Not found	Not found	Not found	Not found	Not found	Not found	Not found	Not found
	9.	Density of Physicians (per 1000 population)	24.92	26.52	26.52	25.54	27.06	28.63	29.45	27.3	14.07	22.62	23.04	Not found	Not found	35.4	30.7	32	36.5	31.9	30.7	32	31	31.3	31.2	33.3	Not found	Not found	1	1	0.1	0.2	0.2	0.3	0.3	0.4	0.4	Not found
				26.52	26.52	25.54	27.06	28.63	29.45	27.3	14.07	22.62	23.04			35.4	30.7	32	36.5	31.9	30.7	32	31	31.3	31.2	33.3
				26.52	26.52	25.54	27.06	28.63	29.45	27.3	14.07	22.62	23.04			35.4	30.7	32	36.5	31.9	30.7	32	31	31.3	31.2	33.3
	10.	Density of Dentists (per 10,000)	8.71	9.31	9.31	9.83	9.99	10.42	10.31	7.14	7.08	7.07	7.23	Not found	Not found	13.3	14.3	14.7	12.7	12.6	12.9	12.9	15.1	15.2	15.6	15.6	Not found	Not found	Not found	Not found	Not found	Not found	Not found	Not found	Not found	Not found	Not found	Not found
				9.31	9.31	9.83	9.99	10.42	10.31	7.14	7.08	7.07	7.23			13.3	14.3	14.7	12.7	12.6	12.9	12.9	15.1	15.2	15.6	15.6
				9.31	9.31	9.83	9.99	10.42	10.31	7.14	7.08	7.07	7.23			13.3	14.3	14.7	12.7	12.6	12.9	12.9	15.1	15.2	15.6	15.6
	11.	Density of Pharmacists (per 10,000)	13.19	14.97	14.97	12.56	16.23	17.82	18.3	12.67	15.46	15.59	13.15	Not found	Not found	12.2	14.6	15.7	18.6	16.8	17.5	17.7	18.2	18.9	19.8	20.3	Not found	Not found	Not found	Not found	Not found	Not found	Not found	Not found	Not found	Not found	Not found	Not found
				14.97	14.97	12.56	16.23	17.82	18.3	12.67	15.46	15.59	13.15			12.2	14.6	15.7	18.6	16.8	17.5	17.7	18.2	18.9	19.8	20.3
				14.97	14.97	12.56	16.23	17.82	18.3	12.67	15.46	15.59	13.15			12.2	14.6	15.7	18.6	16.8	17.5	17.7	18.2	18.9	19.8	20.3
	12.	Density of nursing and midwifery personnel (per 1000 population)	33.2	39	41.9	43.68	46.6	44.8	45.3	35.5	26.4	29.2	32.41	29.6	Not found	22.2	23.3	27.2	29.1	33.1	33	33.4	34.2	36.4	37.4	38.6	1.3	1.2	1.2	1.3	1.4	1.6	1.6	1.5	1.2	Not found	Not found	Not found
	13	Number of Medical and Pathology Laboratory Technicians	Not found	Not found	Not found	Not found	Not found	Not found	Not found	Not found	Not found	Not found	Not found	Not found	Not found	Not found	Not found	Not found	Not found	Not found	Not found	Not found	Not found	Not found	Not found	Not found	Not found	Not found	Not found	Not found	Not found	Not found	Not found	Not found	Not found	Not found	Not found	Not found
	14.	Psychiatrists working in mental health sector (per 100,000)	Not found	Not found	Not found	Not found	Not found	Not found	Not found	Not found	Not found	Not found	Not found	Not found	Not found	Not found	Not found	Not found	Not found	Not found	Not found	Not found	Not found	Not found	Not found	Not found	Not found	Not found	Not found	Not found	Not found	Not found	Not found	Not found	Not found	Not found	Not found	Not found
Health Service Coverage/Access	15.	Primary health care utilization threshold	Not found	Not found	Not found	Not found	Not found	Not found	Not found	Not found	Not found	Not found	Not found	Not found	Not found	Not found	1207325	1313974	1428970	1566436	1821955	1817204	1915636	1955573	2138678	Not found	Not found	Not found	Not found	Not found	Not found	Not found	Not found	Not found	Not found	Not found	Not found	Not found
																	1207325	1313974	1428970	1566436	1821955	1817204	1915636	1955573	2138678
																	1207325	1313974	1428970	1566436	1821955	1817204	1915636	1955573	2138678
	16.	Coverage of DTP3 (%)	105	110	97	95	99	97	98	101	103	101	96	97	93	96	94	95	95	98	97	91	90	93	94	93	79	83	80	82	78	97	99	89	93	94	79	Not found
			105	110	97	95	99	97	98	101	103	101	96	97	93	96	94	95	95	98	97	91	90	93	94	93	79	83	80	82	78	97	99	89	93	94	79
			105	110	97	95	99	97	98	101	103	101	96	97	93	96	94	95	95	98	97	91	90	93	94	93	79	83	80	82	78	97	99	89	93	94	79
	17.	Contraceptive prevalence rate	Not found	Not found	Not found	Not found	Not found	Not found	Not found	Not found	Not found	Not found	Not found	Not found	Not found	Not found	Not found	Not found	Not found	Not found	Not found	Not found	Not found	Not found	Not found	Not found	Not found	Not found	Not found	Not found	Not found	Not found	Not found	Not found	Not found	Not found	Not found	Not found
	18.	Antenatal care coverage	Not found	Not found	Not found	Not found	Not found	Not found	Not found	Not found	Not found	Not found	Not found	Not found	Not found	Not found	Not found	Not found	Not found	Not found	Not found	Not found	Not found	Not found	Not found	Not found	Not found	Not found	Not found	29	36.6	38	37	38	Not found	Not found	Not found	Not found
	19.	Percentage of deliveries by caesarean section	Not found	Not found	Not found	Not found	Not found	Not found	Not found	Not found	Not found	Not found	Not found	Not found	Not found	Not found	Not found	Not found	0.461	0.476	0.456	0.467	0.47	0.47	0.475	0.495	Not found	Not found	Not found	Not found	Not found	0.3	0.25	0.36	0.38	0.25	0.28	Not found
																			0.461	0.476	0.456	0.467	0.47	0.47	0.475	0.495						0.3	0.25
																			0.461	0.476	0.456	0.467	0.47	0.47	0.475	0.495						0.3	0.25
	20.	Births attended by skilled health personnel [SDG 3.1.2]	Not found	Not found	Not found	Not found	Not found	Not found	Not found	Not found	Not found	Not found	Not found	Not found	Not found	0.957	Not found	Not found	Not found	Not found	Not found	Not found	Not found	Not found	0.96	Not found	Not found	Not found	Not found	0.574	Not found	Not found	Not found	0.55	0.58	0.6	0.63	Not found
																														57.4				55	58.1	60	63
																														57.4				55	58.1	60	63
	21.	Access to a core set of relevant essential medicines [SDG 3.b.3]	Not found	Not found	Not found	Not found	Not found	Not found	Not found	Not found	Not found	Not found	Not found	Not found	Not found	Not found	Not found	Not found	Not found	Not found	Not found	Not found	Not found	Not found	Not found	Not found	Not found	Not found	Not found	0.53	0.53	0.57	0.64	0.52	0.55	Not found	Not found	Not found
	22.	Current Health Expenditure (CHE) as % Gross Domestic Product (GDP)
Health Financing and Economic Indicators			Not found	Not found	Not found	Not found	366.197	326.479	Not found	301.408	315.493	328.169	Not found	Not found	Not found	Not found	Not found	Not found	751	Not found	Not found	863	930	936	Not found	Not found	Not found	Not found	Not found	50.1	51	56	55	51	51.4	Not found	Not found	Not found
								326.479		301.408	315.493	328.169							751			863	930	936						50.1	51	56	55	51	51.4
	23.	Current Health Expenditure (CHE) per Capita in US$	Not found	Not found	Not found	Not found	Not found	0.0789	Not found	0.077	0.079	0.081	Not found	Not found	Not found	Not found	Not found	Not found	0.0717	Not found	Not found	0.074	0.0791	0.0775	Not found	Not found	Not found	Not found	Not found	0.1	0.089	0.082	0.072	0.062	0.059	Not found	Not found	Not found
								0.0789		0.077	0.079	0.081							0.0717			0.074	0.0791	0.0775						0.1	0.089	0.082	0.072	0.062	0.059
								0.0789		0.077	0.079	0.081							0.0717			0.074	0.0791	0.0775						0.1	0.089	0.082	0.072	0.062	0.059
	24.	Domestic Health Expenditure as % of Current Health Expenditure	Not found	Not found	Not found	Not found	Not found	Not found	Not found	Not found	Not found	Not found	Not found	Not found	Not found	Not found	Not found	Not found	Not found	Not found	Not found	Not found	Not found	Not found	Not found	Not found	Not found	Not found	Not found	Not found	Not found	Not found	Not found	Not found	Not found	Not found	Not found	Not found
	25.	Domestic General Government Health Expenditure as % Current Health Expenditure	Not found	Not found	Not found	Not found	0.6193	0.6147	Not found	0.6495	0.624	0.6229	Not found	Not found	Not found	Not found	Not found	Not found	0.429	Not found	Not found	0.437	0.449	0.448	Not found	Not found	Not found	Not found	Not found	0.138	0.153	0.168	0.177	0.152	0.157	Not found	Not found	Not found
							0.6193	0.6147		0.6495	0.624	0.6229							0.429			0.437	0.449	0.448						0.138	0.153	0.168	0.177	0.152	0.157
							0.6193	0.6147		0.6495	0.624	0.6229							0.429			0.437	0.449	0.448						0.138	0.153	0.168	0.177	0.152	0.157
	26.	Domestic General Government Health Expenditure per Capita in US$	Not found	Not found	Not found	Not found	Not found	Not found	Not found	Not found	Not found	Not found	Not found	Not found	Not found	Not found	Not found	Not found	Not found	Not found	Not found	Not found	Not found	Not found	Not found	Not found	Not found	Not found	Not found	Not found	Not found	Not found	Not found	Not found	Not found	Not found	Not found	Not found
	27.	Domestic Private Health Expenditure as % Current Health Expenditure	Not found	Not found	Not found	Not found	Not found	0.123132	Not found	0.0243	0.0384	0.0342	Not found	Not found	Not found	Not found	Not found	Not found	0.193	Not found	Not found	0.204	0.201	0.191	Not found	Not found	Not found	Not found	Not found	0.031	0.01	0.019	0.02	0.018	0.019	Not found	Not found	Not found
								0.123132		0.0243	0.0384	0.0342							0.193			0.204	0.201	0.191
								0.123132		0.0243	0.0384	0.0342							0.193			0.204	0.201	0.191
	28.	Domestic Private Health Expenditure per Capita in US$	Not found	Not found	Not found	Not found	Not found	Not found	Not found	Not found	Not found	Not found	Not found	Not found	Not found	Not found	Not found	Not found	Not found	Not found	Not found	Not found	Not found	Not found	Not found	Not found	Not found	Not found	Not found	Not found	Not found	Not found	Not found	Not found	Not found	Not found	Not found	Not found
	29.	Health Expenditure from External Sources as % of Current Health Expenditure	Not found	Not found	Not found	Not found	0.0294	0.0375	Not found	0.0361	0.0406	0.039	Not found	Not found	Not found	Not found	Not found	Not found	0.0005	Not found	Not found	0.032	0.03	0.031	Not found	Not found	Not found	Not found	Not found	0.497	0.465	0.389	0.412	0.434	0.417	Not found	Not found	Not found
							0.0294	0.0375		0.0361	0.0406	0.039							0.0005			0.032	0.03	0.031						0.497	0.465	0.389	0.412	0.434	0.417
							0.0294	0.0375		0.0361	0.0406	0.039							0.0005			0.032	0.03	0.031						0.497	0.465	0.389	0.412	0.434	0.417
	30.	Health Expenditure from External Sources per Capita in US$	Not found	Not found	Not found	Not found	Not found	Not found	Not found	Not found	Not found	Not found	Not found	Not found	Not found	Not found	Not found	Not found	Not found	0.0005	Not found	Not found	Not found	Not found	Not found	Not found	Not found	Not found	Not found	Not found	Not found	Not found	Not found	Not found	Not found	Not found	Not found	Not found
	31.	Out of pocket Expenditures as % Current Health Expenditure	Not found	Not found	Not found	Not found	0.3513	0.224668	Not found	0.29	0.297	0.304	Not found	Not found	Not found	Not found	Not found	Not found	0.373	Not found	Not found	0.327	0.32	0.331	Not found	Not found	Not found	Not found	Not found	0.334	0.374	0.424	0.391	0.396	0.407	Not found	Not found	Not found
							0.3513	0.224668		0.29	0.297	0.304							0.373			0.327	0.32	0.331						0.334	0.374	0.424	0.391	0.396	0.407
							0.3513	0.224668		0.29	0.297	0.304							0.373			0.327	0.32	0.331						0.334	0.374	0.424	0.391	0.396	0.407
	32.	Out-of-Pocket Expenditure per Capita in US$	Not found	Not found	Not found	Not found	Not found	Not found	Not found	Not found	Not found	Not found	Not found	Not found	Not found	Not found	Not found	Not found	Not found	Not found	Not found	Not found	Not found	Not found	Not found	Not found	Not found	Not found	Not found	Not found	Not found	Not found	Not found	Not found	Not found	Not found	Not found	Not found
	33.	Gross Domestic Product per Capita in US$	Not found	Not found	Not found	Not found	4843.04	4140.23	Not found	3935.92	4000.56	4049.44	Not found	Not found	Not found	Not found	Not found	Not found	10473.9	Not found	Not found	11643.6	11762.9	12077.3	Not found	Not found	501	573.034	682.927	763.889	822.581	871.186	Not found	Not found	Not found	Not found	Not found	Not found
							4843.04	4140.23		3935.92	4000.56	4049.44							10473.9			11643.6	11762.9	12077.3
							4843.04	4140.23		3935.92	4000.56	4049.44							10473.9			11643.6	11762.9	12077.3
	34.	Primary Health Care (PHC) Expenditure per Capita in US$	Not found	Not found	Not found	Not found	Not found	Not found	Not found	Not found	Not found	Not found	Not found	Not found	Not found	Not found	Not found	Not found	Not found	Not found	Not found	Not found	Not found	Not found	Not found	Not found	Not found	Not found	Not found	Not found	Not found	Not found	Not found	Not found	Not found	Not found	Not found	Not found
	35.	Primary Health Care (PHC) Expenditure as % Current Health Expenditure (CHE)	Not found	Not found	Not found	Not found	Not found	Not found	Not found	Not found	Not found	Not found	Not found	Not found	Not found	Not found	Not found	Not found	Not found	Not found	Not found	Not found	Not found	Not found	Not found	Not found	Not found	Not found	Not found	Not found	Not found	Not found	Not found	Not found	Not found	Not found	Not found	Not found
	36.	Domestic General Government Expenditure on primary health care as % Domestic General Government Health Expenditure	Not found	Not found	Not found	Not found	Not found	Not found	Not found	Not found	Not found	Not found	Not found	Not found	Not found	Not found	Not found	Not found	Not found	Not found	Not found	Not found	Not found	Not found	Not found	Not found	Not found	Not found	Not found	Not found	Not found	Not found	Not found	Not found	Not found	Not found	Not found	Not found
	37.	Proportion of the population with impoverishing health expenditure	Not found	Not found	Not found	Not found	Not found	Not found	Not found	Not found	Not found	Not found	Not found	Not found	Not found	Not found	Not found	Not found	Not found	Not found	Not found	Not found	Not found	Not found	Not found	Not found	Not found	Not found	Not found	Not found	Not found	Not found	Not found	Not found	Not found	Not found	Not found	Not found
	38.	Proportion of the population with large household expenditure on health as a share of total household consumption or income [SDG 3.8.2]	Not found	Not found	Not found	Not found	Not found	Not found	Not found	Not found	Not found	Not found	Not found	Not found	Not found	Not found	Not found	Not found	Not found	Not found	Not found	Not found	Not found	Not found	Not found	Not found	Not found	Not found	Not found	Not found	Not found	Not found	Not found	Not found	Not found	Not found	Not found	Not found
	39.	Neonatal mortality rate [SDG 3.2.2]
Health Outcomes for Hosts and Refugees			Not found	Not found	Not found	Not found	Not found	Not found	Not found	Not found	Not found	Not found	Not found	Not found	Not found	Not found	Not found	Not found	Not found	Not found	4.25257	4.86343	4.83307	5.37734	5.34044	5.20412	Not found	Not found	26.06	24.5	23.88	23.24	22.55	21.82	21.13	20.44	19.86	3.7
																						4.86343	4.83307	5.37734	5.34044	5.20412			26.06	24.5	23.88	23.24	22.55	21.82	21.13	20.44	19.86	3.7
	40.	Infant mortality rate	Not found	23	23	Not found	17	17	17	Not found	17	17	17	17	Not found	9	Not found	Not found	Not found	8	Not found	Not found	6.4	6.7	7.4	Not found	Not found	Not found	77.39	72.57	67.3	62.69	58.48	54.48	51.26	46.68	46.43	44.75
				23	23		17	17	17		17	17	17	17		9				8			6.4	6.7	7.4				77.39	72.57	67.3	62.69	58.48	54.48	51.26	46.68	46.43	44.75
				23	23		17	17	17		17	17	17	17		9				8			6.4	6.7	7.4				77.39	72.57	67.3	62.69	58.48	54.48	51.26	46.68	46.43	44.75
	41.	Under 5 mortality rate [SDG 3.2.1]	Not found	Not found	Not found	Not found	Not found	Not found	Not found	Not found	Not found	Not found	Not found	Not found	Not found	10	Not found	Not found	Not found	9	Not found	Not found	8.5	9	9.6	Not found	Not found	Not found	77.39	72.57	67.3	62.69	58.48	54.48	51.26	46.68	46.43	44.75
																10				9			8.5	9	9.6				77.39	72.57	67.3	62.69	58.48	54.48	51.26	46.68	46.43	44.75
																10				9			8.5	9	9.6				77.39	72.57	67.3	62.69	58.48	54.48	51.26	46.68	46.43	44.75
	42.	Adolescent mortality rate	Not found	Not found	Not found	Not found	Not found	Not found	Not found	Not found	Not found	Not found	Not found	Not found	Not found	Not found	Not found	Not found	Not found	Not found	Not found	Not found	Not found	Not found	Not found	Not found	Not found	Not found	Not found	Not found	Not found	Not found	Not found	Not found	Not found	Not found	Not found	Not found
	43.	Maternal mortality ratio [SDG 3.1.1]	Not found	Not found	Not found	Not found	Not found	Not found	Not found	Not found	19	19	Not found	29.8	Not found	Not found	Not found	25	18	18	9	13.6	21	16.9	13.4	13.8	Not found	Not found	430	419	412	401	394	387	381	375	343	368
											19	19		29.8				25	18	18	9	13.6	21	16.9	13.4	13.8			430	419	412	401	394	387	381	375	343	368
											19	19		29.8				25	18	18	9	13.6	21	16.9	13.4	13.8			430	419	412	401	394	387	381	375	343	368
	44.	Adolescent birth rate [SDG 3.7.2]	Not found	Not found	Not found	Not found	Not found	Not found	Not found	Not found	Not found	Not found	Not found	Not found	Not found	Not found	Not found	Not found	Not found	Not found	Not found	Not found	Not found	Not found	13.3	11.7	Not found	Not found	Not found	Not found	Not found	Not found	Not found	Not found	Not found	Not found	Not found	Not found
	44.	Total fertility rate	3.6	3.8	3.8	Not found	3.5	3.5	3.5	Not found	3.4	3.4	3.4	2.7	Not found	Not found	Not found	Not found	Not found	Not found	Not found	Not found	Not found	Not found	Not found	Not found	Not found	Not found	6.14	6.02	5.9	5.78	5.62	5.47	5.31	5.16	5.01	Not found
			3.6	3.8	3.8		3.5	3.5	3.5		3.4	3.4	3.4	2.7															6.14	6.02	5.9	5.78	5.62	5.47	5.31	5.16	5.01
			3.6	3.8	3.8		3.5	3.5	3.5		3.4	3.4	3.4	2.7															6.14	6.02	5.9	5.78	5.62	5.47	5.31	5.16	5.01

## Sheet: International sources
Theme	#	Indicator	Jordan												Lebanon												Uganda
			2008	2009	2010	2011	2012	2013	2014	2015	2016	2017	2018	2019	2008	2009	2010	2011	2012	2013	2014	2015	2016	2017	2018	2019	2008	2009	2010	2011	2012	2013	2014	2015	2016	2017	2018	2019
Health Service Availability	1.	Number and distribution of health facilities per 10,000 population	Not found	Not found	Not found	Not found	Not found	Not found	Not found	Not found	Not found	Not found	Not found	Not found	Not found	Not found	Not found	Not found	Not found	Not found	Not found	Not found	Not found	Not found	Not found	Not found	Not found	Not found	Not found	Not found	Not found	Not found	Not found	Not found	Not found	Not found	Not found	Not found
	2.	Number of inpatient beds per 10,000 population	18	18	18	18	18	18	18.9	13.8	14	14.7	Not found	Not found	34.3	34.5	34.5	34.5	34.5	28.6	28.5	33.7	27.3	27.3	Not found	Not found	Not found	4	5	Not found	Not found	Not found	Not found	Not found	Not found	Not found	Not found	Not found
				18	18	18	18	18	18.9	13.8	14	14.7			34.3	34.5	34.5	34.5	34.5	28.6	28.5	33.7	27.3	27.3				4	5
				18	18	18	18	18	18.9	13.8	14	14.7			34.3	34.5	34.5	34.5	34.5	28.6	28.5	33.7	27.3	27.3				4	5
	3.	Number and Percentage of health facilities supported by humanitarian organizations	Not found	Not found	Not found	Not found	Not found	Not found	Not found	Not found	Not found	Not found	Not found	Not found	Not found	Not found	Not found	Not found	Not found	Not found	Not found	Not found	Not found	Not found	Not found	Not found	Not found	Not found	Not found	Not found	Not found	Not found	Not found	Not found	Not found	Not found	Not found	Not found
	4.	Density of district/rural hospitals (per 100,000 population)	Not found	Not found	1.66	Not found	Not found	1.42	Not found	Not found	Not found	Not found	Not found	Not found	Not found	Not found	0.88	Not found	Not found	0.77	Not found	Not found	Not found	Not found	Not found	Not found	Not found	Not found	Not found	Not found	Not found	Not found	Not found	Not found	Not found	Not found	Not found	Not found
	5.	Density of primary health care facilities (per 10,000)	Not found	Not found	Not found	Not found	Not found	Not found	Not found	Not found	Not found	Not found	Not found	Not found	Not found	Not found	Not found	Not found	Not found	Not found	Not found	Not found	Not found	Not found	Not found	Not found	Not found	Not found	Not found	Not found	Not found	Not found	Not found	Not found	Not found	Not found	Not found	Not found
	6.	Maternity bed density per 1000 pregnant women	Not found	Not found	Not found	Not found	Not found	Not found	Not found	Not found	Not found	Not found	Not found	Not found	Not found	Not found	Not found	Not found	Not found	Not found	Not found	Not found	Not found	Not found	Not found	Not found	Not found	Not found	Not found	Not found	Not found	Not found	Not found	Not found	Not found	Not found	Not found	Not found
	7.	Number of outpatient department visits per 10,000 population per year	Not found	Not found	Not found	Not found	Not found	Not found	Not found	Not found	Not found	Not found	Not found	Not found	Not found	Not found	Not found	Not found	Not found	Not found	Not found	Not found	Not found	Not found	Not found	Not found	Not found	Not found	Not found	Not found	Not found	Not found	Not found	Not found	Not found	Not found	Not found	Not found
Health Workforce	8.	Number of health workers per 10,000 population [SDG 3.c.1]	Not found	Not found	Not found	Not found	Not found	Not found	Not found	Not found	Not found	Not found	Not found	Not found	Not found	Not found	Not found	Not found	Not found	Not found	Not found	Not found	Not found	Not found	Not found	Not found	Not found	Not found	Not found	Not found	Not found	Not found	Not found	Not found	Not found	Not found	Not found	Not found
	9.	Density of Physicians (per 1000 population)	22.231	21.287	22.326	Not found	Not found	21.947	22.038	28.078	13.954	23.237	Not found	Not found	Not found	Not found	23.385	26.201	Not found	22.486	20.735	21.030	20.115	20.255	21.038	Not found	Not found	Not found	Not found	Not found	Not found	Not found	Not found	Not found	Not found	1.680	Not found	Not found
			22.231	21.287	22.326			21.947	22.038	28.078	13.954	23.237
			22.231	21.287	22.326			21.947	22.038	28.078	13.954	23.237
	10.	Density of Dentists (per 10,000)	7.769	6.358	7.837	Not found	Not found	7.987	7.715	7.345	7.026	7.263	7.132	Not found	Not found	10.314	10.892	12.036	Not found	8.913	8.735	8.461	9.822	9.865	10.206	Not found	Not found	Not found	Not found	Not found	Not found	Not found	0.08	0.09	0.11	0.11	0.1	Not found
				6.358	7.837			7.987	7.715	7.345	7.026	7.263	7.132			10.314	10.892	12.036		8.913	8.735	8.461	9.822	9.865	10.206
				6.358	7.837			7.987	7.715	7.345	7.026	7.263	7.132			10.314	10.892	12.036		8.913	8.735	8.461	9.822	9.865	10.206
	11.	Density of Pharmacists (per 10,000)	11.6	12.4	13.2	Not found	19.2	15.1	14.1	12.7	14.7	15.3	Not found	Not found	Not found	9.2	11	13.25	Not found	12.3	Not found	11.86	12.65	13.7	15	Not found	Not found	Not found	Not found	Not found	Not found	Not found	Not found	Not found	Not found	Not found	Not found	Not found
	12.	Density of nursing and midwifery personnel (per 1000 population)	29.568	34.992	35.338	Not found	Not found	34.346	37.449	2.075	Not found	33.598	28.212	Not found	Not found	17.218	17.748	Not found	Not found	15.314	16.686	15.416	15.720	16.418	16.735	Not found	Not found	Not found	Not found	Not found	11.811	13.209	12.296	15.565	16.401	14.686	12.382	Not found
	13	Number of Medical and Pathology Laboratory Technicians	Not found	Not found	Not found	Not found	Not found	Not found	Not found	Not found	Not found	Not found	Not found	Not found	Not found	Not found	Not found	Not found	Not found	Not found	Not found	Not found	Not found	Not found	Not found	Not found	Not found	Not found	Not found	Not found	Not found	Not found	Not found	2447	Not found	Not found	Not found	Not found
	14.	Psychiatrists working in mental health sector (per 100,000)	Not found	Not found	Not found	Not found	Not found	Not found	Not found	Not found	1.125	Not found	Not found	Not found	Not found	Not found	Not found	Not found	Not found	Not found	Not found	1.213	Not found	Not found	Not found	Not found	Not found	Not found	Not found	Not found	Not found	Not found	Not found	Not found	0.082	Not found	Not found	Not found
Health Service Coverage/Access	15.	Primary health care utilization threshold	Not found	Not found	Not found	Not found	Not found	Not found	Not found	Not found	Not found	Not found	Not found	Not found	Not found	Not found	Not found	Not found	Not found	Not found	Not found	Not found	Not found	Not found	Not found	Not found	Not found	Not found	Not found	Not found	Not found	Not found	Not found	Not found	Not found	Not found	Not found	Not found
	16.	Coverage of DTP3 (%)	97	98	98	98	98	98	98	99	98	99	96	89	81	81	82	82	83	83	83	83	83	83	83	83	71	79	80	82	83	84	85	89	93	94	93	93
			97	98	98	98	98	98	98	99	98	99	96	89	81	81	82	82	83	83	83	83	83	83	83	83	71	79	80	82	83	84	85	89	93	94	93	93
			97	98	98	98	98	98	98	99	98	99	96	89	81	81	82	82	83	83	83	83	83	83	83	83	71	79	80	82	83	84	85	89	93	94	93	93
	17.	Contraceptive prevalence rate	Not found	0.59	Not found	Not found	0.61	Not found	Not found	Not found	Not found	Not found	0.52	Not found	Not found	0.55	Not found	Not found	Not found	Not found	Not found	Not found	Not found	Not found	Not found	Not found	Not found	Not found	Not found	0.3	Not found	Not found	0.27	0.35	0.49	0.41	0.43	Not found
	18.	Antenatal care coverage (%)	Not found	Not found	Not found	Not found	98	Not found	Not found	Not found	Not found	Not found	99	Not found	Not found	Not found	Not found	Not found	Not found	Not found	Not found	Not found	Not found	Not found	Not found	Not found	Not found	Not found	Not found	Not found	Not found	Not found	Not found	Not found	Not found	Not found	Not found	Not found
	19.	Percentage of deliveries by caesarean section	0.28	0.28	0.28	0.28	0.28	Not found	Not found	Not found	Not found	Not found	Not found	Not found	Not found	Not found	Not found	Not found	Not found	Not found	Not found	Not found	0.471	Not found	Not found	Not found	0.053	0.053	0.053	0.053	Not found	Not found	Not found	Not found	Not found	Not found	Not found	Not found
			0.28	0.28	0.28	0.28	0.28																				0.053	0.053	0.053	0.053
			0.28	0.28	0.28	0.28	0.28																				0.053	0.053	0.053	0.053
	20.	Births attended by skilled health personnel [SDG 3.1.2]	Not found	Not found	Not found	Not found	1	Not found	Not found	Not found	Not found	Not found	1	Not found	Not found	Not found	Not found	1	Not found	Not found	Not found	Not found	1	Not found	1	Not found	Not found	Not found	Not found	Not found	0.57	Not found	Not found	Not found	0.74	Not found	Not found	Not found
	21.	Access to a core set of relevant essential medicines [SDG 3.b.3]	Not found	Not found	Not found	Not found	Not found	28%/80%	Not found	Not found	Not found	Not found	Not found	Not found	Not found	Not found	Not found	Not found	Not found	75.4%/87.2%	Not found	Not found	Not found	Not found	Not found	Not found	Not found	Not found	Not found	Not found	Not found	Not found	Not found	Not found	Not found	Not found	Not found	Not found
	22.	Current Health Expenditure (CHE) as % Gross Domestic Product (GDP)
Health Financing and Economic Indicators			8.75393	9.50213	8.3893	8.29932	7.88292	7.2477	7.31149	7.59316	7.16706	8.11925	Not found	Not found	7.7885	6.99202	7.44332	8.14711	7.93143	7.57978	7.8463	7.67934	7.82264	8.19554	Not found	Not found	10.3985	9.73873	10.5157	8.92494	7.86666	7.24973	6.96509	6.7875	6.40679	6.26544	Not found	Not found
			8.75393	9.50213	8.3893	8.29932	7.88292	7.2477	7.31149	7.59316	7.16706	8.11925			7.7885	6.99202	7.44332	8.14711	7.93143	7.57978	7.8463	7.67934	7.82264	8.19554			10.3985	9.73873	10.5157	8.92494	7.86666	7.24973	6.96509	6.7875	6.40679	6.26544
	23.	Current Health Expenditure (CHE) per Capita in US$	296.378	331.82	308.658	317.578	309.442	293.46	301.538	314.323	297.096	340.662	Not found	Not found	553.725	592.993	659.351	711.584	713.556	673.297	676.292	655.846	667.3	719.443	Not found	Not found	56.7437	55.2117	62.6685	53.679	53.2736	49.6325	50.291	41.6364	39.4652	38.9089	Not found	Not found
			296.378	331.82	308.658	317.578	309.442	293.46	301.538	314.323	297.096	340.662			553.725	592.993	659.351	711.584	713.556	673.297	676.292	655.846	667.3	719.443			56.7437	55.2117	62.6685	53.679	53.2736	49.6325	50.291	41.6364	39.4652	38.9089
			296.378	331.82	308.658	317.578	309.442	293.46	301.538	314.323	297.096	340.662			553.725	592.993	659.351	711.584	713.556	673.297	676.292	655.846	667.3	719.443			56.7437	55.2117	62.6685	53.679	53.2736	49.6325	50.291	41.6364	39.4652	38.9089
	24.	Domestic Health Expenditure as % of Current Health Expenditure	Not found	Not found	Not found	Not found	Not found	Not found	Not found	Not found	Not found	Not found	Not found	Not found	Not found	Not found	Not found	Not found	Not found	Not found	Not found	Not found	Not found	Not found	Not found	Not found	Not found	Not found	Not found	Not found	Not found	Not found	Not found	Not found	Not found	Not found	Not found	Not found
	25.	Domestic General Government Health Expenditure as % Current Health Expenditure	60.5128	67.0815	66.709	67.4473	64.4077	61.5516	64.4751	53.54	49.3117	44.8005	Not found	Not found	39.4114	39.1946	40.3402	43.8033	50.2013	49.6792	50.0469	49.7114	49.7035	50.0215	Not found	Not found	20.743	21.2971	13.6209	15.0796	16.8217	17.8163	14.5558	15.0108	15.7787	15.5042	Not found	Not found
			60.5128	67.0815	66.709	67.4473	64.4077	61.5516	64.4751	53.54	49.3117	44.8005			39.4114	39.1946	40.3402	43.8033	50.2013	49.6792	50.0469	49.7114	49.7035	50.0215			20.743	21.2971	13.6209	15.0796	16.8217	17.8163	14.5558	15.0108	15.7787	15.5042
			60.5128	67.0815	66.709	67.4473	64.4077	61.5516	64.4751	53.54	49.3117	44.8005			39.4114	39.1946	40.3402	43.8033	50.2013	49.6792	50.0469	49.7114	49.7035	50.0215			20.743	21.2971	13.6209	15.0796	16.8217	17.8163	14.5558	15.0108	15.7787	15.5042
	26.	Domestic General Government Health Expenditure per Capita in US$	38.0952	29.0604	28.7802	28.8056	29.4419	32.1164	29.6395	45.659	46.4676	45.8982	Not found	Not found	59.5625	60.0114	58.9198	55.5687	49.2129	49.5268	49.168	48.9448	49.463	49.0094	Not found	Not found	59.2147	59.9059	36.3772	38.4638	45.6439	46.2092	40.1781	41.1552	41.037	41.2741	Not found	Not found
			38.0952	29.0604	28.7802	28.8056	29.4419	32.1164	29.6395	45.659	46.4676	45.8982			59.5625	60.0114	58.9198	55.5687	49.2129	49.5268	49.168	48.9448	49.463	49.0094			59.2147	59.9059	36.3772	38.4638	45.6439	46.2092	40.1781	41.1552	41.037	41.2741
			38.0952	29.0604	28.7802	28.8056	29.4419	32.1164	29.6395	45.659	46.4676	45.8982			59.5625	60.0114	58.9198	55.5687	49.2129	49.5268	49.168	48.9448	49.463	49.0094			59.2147	59.9059	36.3772	38.4638	45.6439	46.2092	40.1781	41.1552	41.037	41.2741
	27.	Domestic Private Health Expenditure as % Current Health Expenditure	38.0952	29.0604	28.7802	28.8056	29.4419	32.1164	29.6395	45.659	46.4676	45.8982	Not found	Not found	59.5625	60.0114	58.9198	55.5687	49.2129	49.5268	49.168	48.9448	49.463	49.0094	Not found	Not found	59.2147	59.9059	36.3772	38.4638	45.6439	46.2092	40.1781	41.1552	41.037	41.2741	Not found	Not found
			38.0952	29.0604	28.7802	28.8056	29.4419	32.1164	29.6395	45.659	46.4676	45.8982			59.5625	60.0114	58.9198	55.5687	49.2129	49.5268	49.168	48.9448	49.463	49.0094			59.2147	59.9059	36.3772	38.4638	45.6439	46.2092	40.1781	41.1552	41.037	41.2741
			38.0952	29.0604	28.7802	28.8056	29.4419	32.1164	29.6395	45.659	46.4676	45.8982			59.5625	60.0114	58.9198	55.5687	49.2129	49.5268	49.168	48.9448	49.463	49.0094			59.2147	59.9059	36.3772	38.4638	45.6439	46.2092	40.1781	41.1552	41.037	41.2741
	28.	Domestic Private Health Expenditure per Capita in US$	Not found	Not found	Not found	Not found	Not found	Not found	Not found	Not found	Not found	Not found	Not found	Not found	Not found	Not found	Not found	Not found	Not found	Not found	Not found	Not found	Not found	Not found	Not found	Not found	Not found	Not found	Not found	Not found	Not found	Not found	Not found	Not found	Not found	Not found	Not found	Not found
	29.	Health Expenditure from External Sources as % of Current Health Expenditure	1.39194	3.85812	4.5108	3.74707	6.15034	6.332	5.88547	0.801012	4.22068	9.30125	Not found	Not found	1.02604	0.793954	0.740082	0.628039	0.58583	0.794	0.785083	1.34386	0.8335	0.969111	Not found	Not found	20.0423	18.797	50.0019	46.4566	37.5345	35.9745	45.2661	43.834	43.1843	43.2217	Not found	Not found
			1.39194	3.85812	4.5108	3.74707	6.15034	6.332	5.88547	0.801012	4.22068	9.30125			1.02604	0.793954	0.740082	0.628039	0.58583	0.794	0.785083	1.34386	0.8335	0.969111			20.0423	18.797	50.0019	46.4566	37.5345	35.9745	45.2661	43.834	43.1843	43.2217
			1.39194	3.85812	4.5108	3.74707	6.15034	6.332	5.88547	0.801012	4.22068	9.30125			1.02604	0.793954	0.740082	0.628039	0.58583	0.794	0.785083	1.34386	0.8335	0.969111			20.0423	18.797	50.0019	46.4566	37.5345	35.9745	45.2661	43.834	43.1843	43.2217
	30.	Health Expenditure from External Sources per Capita in US$	Not found	Not found	Not found	Not found	Not found	Not found	Not found	Not found	Not found	Not found	Not found	Not found	Not found	Not found	Not found	Not found	Not found	Not found	Not found	Not found	Not found	Not found	Not found	Not found	Not found	Not found	Not found	Not found	Not found	Not found	Not found	Not found	Not found	Not found	Not found	Not found
	31.	Out of pocket Expenditures as % Current Health Expenditure	31.9414	22.7131	21.8551	20.9016	21.5831	22.1335	20.8908	29.3696	30.0987	30.4274	Not found	Not found	44.8595	44.5697	43.585	40.1866	32.8114	32.8643	33.8357	33.1749	33.5262	33.2187	Not found	Not found	39.2751	37.2451	33.1338	37.3619	42.4478	40.1464	37.9139	38.8798	38.4211	38.587	Not found	Not found
			31.9414	22.7131	21.8551	20.9016	21.5831	22.1335	20.8908	29.3696	30.0987	30.4274			44.8595	44.5697	43.585	40.1866	32.8114	32.8643	33.8357	33.1749	33.5262	33.2187			39.2751	37.2451	33.1338	37.3619	42.4478	40.1464	37.9139	38.8798	38.4211	38.587
			31.9414	22.7131	21.8551	20.9016	21.5831	22.1335	20.8908	29.3696	30.0987	30.4274			44.8595	44.5697	43.585	40.1866	32.8114	32.8643	33.8357	33.1749	33.5262	33.2187			39.2751	37.2451	33.1338	37.3619	42.4478	40.1464	37.9139	38.8798	38.4211	38.587
	32.	Out-of-Pocket Expenditure per Capita in US$	Not found	Not found	Not found	Not found	Not found	Not found	Not found	Not found	Not found	Not found	Not found	Not found	Not found	Not found	Not found	Not found	Not found	Not found	Not found	Not found	Not found	Not found	Not found	Not found	Not found	Not found	Not found	Not found	Not found	Not found	Not found	Not found	Not found	Not found	Not found	Not found
	33.	Gross Domestic Product per Capita in US$	3455.77	3559.69	3736.65	3852.75	3909.91	4043.75	4130.88	4164.11	4176.59	4234.4	Not found	Not found	6111.33	7354.95	7761.65	7674.84	7950.7	7931.08	7686.26	7644.55	7629.89	7801.18	Not found	Not found	474.518	796.531	819.007	829.01	786.728	806.596	879.72	843.629	733.431	747.197	Not found	Not found
			3455.77	3559.69	3736.65	3852.75	3909.91	4043.75	4130.88	4164.11	4176.59	4234.4			6111.33	7354.95	7761.65	7674.84	7950.7	7931.08	7686.26	7644.55	7629.89	7801.18			474.518	796.531	819.007	829.01	786.728	806.596	879.72	843.629	733.431	747.197
			3455.77	3559.69	3736.65	3852.75	3909.91	4043.75	4130.88	4164.11	4176.59	4234.4			6111.33	7354.95	7761.65	7674.84	7950.7	7931.08	7686.26	7644.55	7629.89	7801.18			474.518	796.531	819.007	829.01	786.728	806.596	879.72	843.629	733.431	747.197
	34.	Primary Health Care (PHC) Expenditure per Capita in US$	Not found	Not found	Not found	Not found	Not found	Not found	Not found	Not found	Not found	Not found	Not found	Not found	Not found	Not found	Not found	Not found	Not found	Not found	Not found	Not found	Not found	Not found	Not found	Not found	Not found	Not found	Not found	Not found	Not found	Not found	Not found	Not found	Not found	Not found	Not found	Not found
	35.	Primary Health Care (PHC) Expenditure as % Current Health Expenditure (CHE)	Not found	Not found	Not found	Not found	Not found	Not found	Not found	Not found	Not found	Not found	Not found	Not found	Not found	Not found	Not found	Not found	Not found	Not found	Not found	Not found	Not found	Not found	Not found	Not found	Not found	Not found	Not found	Not found	Not found	Not found	Not found	Not found	Not found	Not found	Not found	Not found
	36.	Domestic General Government Expenditure on primary health care as % Domestic General Government Health Expenditure	Not found	Not found	Not found	Not found	Not found	Not found	Not found	Not found	Not found	Not found	Not found	Not found	Not found	Not found	Not found	Not found	Not found	Not found	Not found	Not found	Not found	Not found	Not found	Not found	Not found	Not found	Not found	Not found	Not found	Not found	Not found	Not found	Not found	Not found	Not found	Not found
	37.	Proportion of the population with impoverishing health expenditure	Not found	Not found	Not found	Not found	Not found	Not found	Not found	Not found	Not found	Not found	Not found	Not found	Not found	Not found	Not found	Not found	Not found	Not found	Not found	Not found	Not found	Not found	Not found	Not found	Not found	Not found	Not found	Not found	Not found	Not found	Not found	Not found	Not found	Not found	Not found	Not found
	38.	Proportion of the population with large household expenditure on health as a share of total household consumption or income [SDG 3.8.2]	Not found	Not found	Not found	Not found	Not found	Not found	Not found	Not found	Not found	Not found	Not found	Not found	Not found	Not found	Not found	Not found	Not found	Not found	Not found	Not found	Not found	Not found	Not found	Not found	Not found	Not found	Not found	Not found	Not found	Not found	Not found	Not found	Not found	Not found	Not found	Not found
	39.	Neonatal mortality rate [SDG 3.2.2]
Health Outcomes for Hosts and Refugees			12.68	12.32	11.96	11.63	11.31	10.98	10.67	10.36	10.04	9.76	9.47	9.19	6.66	6.3	5.97	5.69	5.45	5.22	5	4.81	4.63	4.47	4.31	4.15	26.27	25.74	25.26	24.78	24.24	23.65	23.01	22.31	21.66	21.06	20.5	19.98
			12.68	12.32	11.96	11.63	11.31	10.98	10.67	10.36	10.04	9.76	9.47	9.19		6.3	5.97	5.69	5.45	5.22	5	4.81	4.63	4.47	4.31	4.15	26.27	25.74	25.26	24.78	24.24	23.65	23.01	22.31	21.66	21.06	20.5	19.98
	40.	Infant mortality rate	18.25	17.756	17.29	16.83	16.38	15.96	15.53	15.12	14.69	14.25	13.82	13.41	9.8	9.26	8.8	8.4	8.04	7.7	7.41	7.08	6.82	6.58	6.37	6.16	55.03	52.46	49.86	47.58	44.62	42.92	40.91	39.21	37.57	36.04	34.6	33.44
			18.25	17.756	17.29	16.83	16.38	15.96	15.53	15.12	14.69	14.25	13.82	13.41	9.8	9.26	8.8	8.4	8.04	7.7	7.41	7.08	6.82	6.58	6.37	6.16	55.03	52.46	49.86	47.58	44.62	42.92	40.91	39.21	37.57	36.04	34.6	33.44
			18.25	17.756	17.29	16.83	16.38	15.96	15.53	15.12	14.69	14.25	13.82	13.41	9.8	9.26	8.8	8.4	8.04	7.7	7.41	7.08	6.82	6.58	6.37	6.16	55.03	52.46	49.86	47.58	44.62	42.92	40.91	39.21	37.57	36.04	34.6	33.44
	41.	Under 5 mortality rate [SDG 3.2.1]	21.4	20.8	20.23	19.68	19.14	18.62	18.11	17.61	17.09	16.57	16.07	15.59	11.4	10.78	10.25	9.8	9.4	8.99	8.65	8.28	7.97	7.69	7.45	7.21	87.45	82.11	76.97	72.54	67.56	63.26	59.44	56.1	52.8	50.25	47.97	45.84
			21.4	20.8	20.23	19.68	19.14	18.62	18.11	17.61	17.09	16.57	16.07	15.59	11.4	10.78	10.25	9.8	9.4	8.99	8.65	8.28	7.97	7.69	7.45	7.21	87.45	82.11	76.97	72.54	67.56	63.26	59.44	56.1	52.8	50.25	47.97	45.84
			21.4	20.8	20.23	19.68	19.14	18.62	18.11	17.61	17.09	16.57	16.07	15.59	11.4	10.78	10.25	9.8	9.4	8.99	8.65	8.28	7.97	7.69	7.45	7.21	87.45	82.11	76.97	72.54	67.56	63.26	59.44	56.1	52.8	50.25	47.97	45.84
	42.	Adolescent mortality rate	3.6	3.6	3.6	3.5	3.5	3.4	3.4	3.4	3.3	3.3	3.2	3.2	2.9	2.8	2.8	2.7	2.7	2.7	2.6	2.6	2.6	2.7	2.5	2.5	12	11.8	11.8	11.9	12.2	12.6	13.2	13.6	14	14	13.9	13.7
	43.	Maternal mortality ratio [SDG 3.1.1]	55	54	53	52	52	51	49	48	43	42	42	41	23	23	23	25	25	27	28	29	Not found	Not found	Not found	Not found	455	442	430	419	412	401	394	387	381	Not found	Not found	Not found
															23	23	23	25	25	27	28	29					455	442	430	419	412	401	394	387	381
															23	23	23	25	25	27	28	29					455	442	430	419	412	401	394	387	381
	44.	Adolescent birth rate [SDG 3.7.2]	Not found	3.768	3.706	3.631	3.541	3.436	3.319	3.196	3.071	2.954	2.849	2.761	Not found	1.925	1.938	1.966	2.002	2.038	2.069	2.091	2.103	2.104	2.097	2.087	Not found	6.333	6.227	6.111	5.983	5.845	5.699	5.547	5.394	5.242	5.095	4.955
				3.768	3.706	3.631	3.541	3.436	3.319	3.196	3.071	2.954	2.849	2.761		1.925	1.938	1.966	2.002	2.038	2.069	2.091	2.103	2.104	2.097	2.087		6.333	6.227	6.111	5.983	5.845	5.699	5.547	5.394	5.242	5.095	4.955
				3.768	3.706	3.631	3.541	3.436	3.319	3.196	3.071	2.954	2.849	2.761		1.925	1.938	1.966	2.002	2.038	2.069	2.091	2.103	2.104	2.097	2.087		6.333	6.227	6.111	5.983	5.845	5.699	5.547	5.394	5.242	5.095	4.955
	44.	Total fertility rate	Not found	3.768	3.706	3.631	3.541	3.436	3.319	3.196	3.071	2.954	2.849	2.761	Not found	1.925	1.938	1.966	2.002	2.038	2.069	2.091	2.103	2.104	2.097	2.087	Not found	6.333	6.227	6.111	5.983	5.845	5.699	5.547	5.394	5.242	5.095	4.955
																												6.333	6.227	6.111	5.983	5.845	5.699	5.547	5.394	5.242	5.095	4.955
																												6.333	6.227	6.111	5.983	5.845	5.699	5.547	5.394	5.242	5.095	4.955
